# Supplementary material for: Effects of Menthol Supplementation in Feedlot Cattle Diets on the Fecal Prevalence of Antimicrobial-Resistant Escherichia coli
Source: PLoS One. 2016 Dec 28;11(12):e0168983. doi: 10.1371/journal.pone.0168983 (PMC5193447; doi:10.1371/journal.pone.0168983)
Supplement: S1 Dataset — (XLS) [file pone.0168983.s001.xls]

## Sheet: Antibiotic resistance
Trt	Day	eartag	colony	STRsr	FISsr	TETsr	CHLsr	AMPsr	NALsr	SXTsr	AXOsr	CIPsr	GENsr	KANsr	AUGsr	AZIsr	FOXsr	XLNsr
HighMenthol	0	1	1	0	1	1	0	0	0	0	0	0	0	0	0	0	0	0
HighMenthol	0	4	2	0	1	1	0	0	0	0	0	0	0	0	0	0	0	0
HighMenthol	0	5	3	0	1	0	0	0	0	0	0	0	0	0	0	0	0	0
Control	0	8	4	0	1	1	0	0	0	0	0	0	0	0	0	0	0	0
Control	0	10	5	0	1	0	0	0	0	0	0	0	0	0	0	0	0	0
Control	0	13	6	0	0	0	0	0	0	0	0	0	0	0	0	0	0	0
Control	0	16	7	0	1	0	0	0	0	0	0	0	0	0	0	0	0	0
HighMenthol	0	18	8	0	1	0	0	0	0	0	0	0	0	0	0	0	0	0
HighMenthol	0	22	9	0	1	0	0	0	0	0	0	0	0	0	0	0	0	0
Control	0	24	10	0	1	0	0	0	0	0	0	0	0	0	0	0	0	0
Control	0	25	11	0	1	1	0	0	0	0	0	0	0	0	0	0	0	0
Control	0	27	12	0	1	1	0	0	0	0	0	0	0	0	0	0	0	0
Control	0	29	13	0	1	0	0	0	0	0	0	0	0	0	0	0	0	0
HighMenthol	0	31	14	0	1	1	0	0	0	0	0	0	0	0	0	0	0	0
Control	0	33	15	0	1	1	1	0	0	0	0	0	0	1	0	0	0	0
HighMenthol	0	36	16	0	1	1	0	0	0	0	0	0	0	0	0	0	0	0
Control	0	38	17	0	1	0	0	0	0	0	0	0	0	0	0	0	0	0
HighMenthol	0	39	18	0	1	1	0	1	0	0	0	0	0	0	0	0	0	0
HighMenthol	0	40	19	0	1	1	0	0	0	0	0	0	0	0	0	0	0	0
HighMenthol	0	44	20	0	1	1	0	0	0	0	0	0	0	0	0	0	0	0
HighMenthol	0	46	21	0	1	1	0	0	0	0	0	0	0	0	0	0	0	0
HighMenthol	0	48	22	0	1	0	0	0	0	0	0	0	0	0	0	0	0	0
Control	0	51	23	1	1	1	0	1	0	0	0	0	0	0	0	0	0	0
Control	0	52	24	0	1	1	0	0	0	0	0	0	0	0	0	0	0	0
Control	0	56	25	0	1	0	0	0	0	0	0	0	0	0	0	0	0	0
HighMenthol	0	57	26	0	1	0	0	0	0	0	0	0	0	0	0	0	0	0
HighMenthol	30	1	27	0	1	1	0	0	0	0	0	0	0	0	0	0	0	0
HighMenthol	30	4	28	0	1	1	0	0	0	0	0	0	0	0	0	0	0	0
HighMenthol	30	5	29	0	1	1	0	0	0	0	0	0	0	0	0	0	0	0
Control	30	8	30	0	1	0	0	0	0	0	0	0	0	0	0	0	0	0
Control	30	10	31	0	1	0	0	0	0	0	0	0	0	0	0	0	0	0
Control	30	13	32	0	1	1	0	0	0	0	0	0	0	0	0	0	0	0
Control	30	16	33	0	1	0	0	0	0	0	0	0	0	0	0	0	0	0
HighMenthol	30	18	34	0	0	1	0	0	0	0	0	0	0	0	0	0	0	0
HighMenthol	30	22	35	0	0	1	0	0	0	0	0	0	0	0	0	0	0	0
Control	30	24	36	0	1	0	0	0	0	0	0	0	0	0	0	0	0	0
Control	30	25	37	0	1	0	0	0	0	0	0	0	0	0	0	0	0	0
Control	30	27	38	0	1	0	0	0	0	0	0	0	0	0	0	0	0	0
Control	30	29	39	0	1	0	0	0	0	0	0	0	0	0	0	0	0	0
HighMenthol	30	31	40	0	1	0	0	0	0	0	0	0	0	0	0	0	0	0
Control	30	33	41	0	1	1	0	0	0	0	0	0	0	0	0	0	0	0
HighMenthol	30	36	42	0	1	1	0	1	0	0	0	0	0	0	1	0	1	0
Control	30	38	43	0	1	0	0	0	0	0	0	0	0	0	0	0	0	0
HighMenthol	30	39	44	0	1	1	0	1	0	0	0	0	0	0	0	0	0	0
HighMenthol	30	40	45	0	1	1	0	0	0	0	0	0	0	0	0	0	0	0
HighMenthol	30	44	46	0	1	1	0	0	0	0	0	0	0	0	0	0	0	0
HighMenthol	30	46	47	0	1	1	0	0	0	0	0	0	0	0	0	0	0	0
HighMenthol	30	48	48	0	1	0	0	0	0	0	0	0	0	0	0	0	0	0
Control	30	51	49	0	1	1	0	0	0	0	0	0	0	0	0	0	0	0
Control	30	52	50	0	1	0	0	0	0	0	0	0	0	0	0	0	0	0
Control	30	56	51	0	1	0	0	0	0	0	0	0	0	0	0	0	0	0
HighMenthol	30	57	52	0	1	0	0	0	0	0	0	0	0	0	0	0	0	0
HighMenthol	16	1	53	0	1	0	0	0	0	0	0	0	0	0	0	0	0	0
HighMenthol	16	4	54	0	0	1	0	0	0	0	0	0	0	0	0	0	0	0
HighMenthol	16	5	55	0	0	0	0	0	0	0	0	0	0	0	0	0	0	0
Control	16	8	56	0	1	0	0	0	0	0	0	0	0	0	0	0	0	0
Control	16	10	57	0	0	1	0	0	0	0	0	0	0	0	0	0	0	0
Control	16	13	58	0	1	1	0	0	0	0	0	0	0	0	0	0	0	0
Control	16	16	59	0	1	1	0	0	0	0	0	0	0	0	0	0	0	0
HighMenthol	16	22	60	0	1	0	0	0	0	0	0	0	0	0	0	0	0	0
Control	16	24	61	0	1	0	0	0	0	0	0	0	0	0	0	0	0	0
Control	16	25	62	0	1	0	0	0	0	0	0	0	0	0	0	0	0	0
Control	16	27	63	0	1	0	0	0	0	0	0	0	0	0	0	0	0	0
Control	16	29	64	0	1	0	0	0	0	0	0	0	0	0	0	0	0	0
HighMenthol	16	31	65	0	1	0	0	0	0	0	0	0	0	0	0	0	0	0
Control	16	33	66	0	1	0	0	0	0	0	0	0	0	0	0	0	0	0
HighMenthol	16	36	67	0	1	0	0	0	0	0	0	0	0	0	0	0	0	0
Control	16	38	68	0	1	0	0	0	0	0	0	0	0	0	0	0	0	0
HighMenthol	16	39	69	0	0	0	0	0	0	0	0	0	0	0	0	0	0	0
HighMenthol	16	40	70	0	1	1	0	0	0	0	0	0	0	0	0	0	0	0
HighMenthol	16	44	71	0	1	0	0	0	0	0	0	0	0	0	0	0	0	0
HighMenthol	16	46	72	0	1	1	0	0	0	0	0	0	0	0	0	0	0	0
HighMenthol	16	48	73	0	1	0	0	0	0	0	0	0	0	0	0	0	0	0
Control	16	51	74	1	1	1	0	0	0	0	0	0	0	0	0	0	0	0
Control	16	52	75	1	1	1	1	1	0	0	0	0	0	0	0	0	0	0
Control	16	56	76	0	0	0	0	0	0	0	0	0	0	0	0	0	0	0
HighMenthol	16	57	77	0	1	0	0	0	0	0	0	0	0	0	0	0	0	0
HighMenthol	23	1	78	0	1	0	0	0	0	0	0	0	0	0	0	0	0	0
HighMenthol	23	4	79	0	1	0	0	0	0	0	0	0	0	0	0	0	0	0
HighMenthol	23	5	80	0	1	1	0	0	0	0	0	0	0	0	0	0	0	0
Control	23	8	81	0	1	0	0	0	0	0	0	0	0	0	0	0	0	0
Control	23	10	82	0	1	0	0	0	0	0	0	0	0	0	0	0	0	0
Control	23	13	83	0	1	1	0	0	0	0	0	0	0	0	0	0	0	0
Control	23	16	84	0	1	0	0	0	0	0	0	0	0	0	0	0	0	0
HighMenthol	23	18	85	0	1	0	0	0	0	0	0	0	0	0	0	0	0	0
HighMenthol	23	22	86	0	0	1	0	0	0	0	0	0	0	0	0	0	0	0
Control	23	24	87	0	1	0	0	0	0	0	0	0	0	0	0	0	0	0
Control	23	25	88	0	1	0	0	0	0	0	0	0	0	0	0	0	0	0
Control	23	27	89	0	1	0	0	0	0	0	0	0	0	0	0	0	0	0
Control	23	29	90	0	1	0	0	0	0	0	0	0	0	0	0	0	0	0
HighMenthol	23	31	91	1	1	1	1	1	0	0	0	0	0	0	0	0	0	0
Control	23	33	92	1	1	1	1	1	0	0	0	0	0	0	0	0	0	0
HighMenthol	23	36	93	0	1	0	0	0	0	0	0	0	0	0	0	0	0	0
Control	23	38	94	0	1	0	0	0	0	0	0	0	0	0	0	0	0	0
HighMenthol	23	39	95	0	1	1	0	0	0	0	0	0	0	0	0	0	0	0
HighMenthol	23	40	96	0	1	0	0	0	0	0	0	0	0	0	0	0	0	0
HighMenthol	23	44	97	1	1	1	1	1	0	0	0	0	0	0	1	0	1	1
HighMenthol	23	46	98	0	1	1	0	0	0	0	0	0	0	0	0	0	0	0
HighMenthol	23	48	99	0	1	1	0	0	0	0	0	0	0	0	0	0	0	0
Control	23	51	100	0	1	1	0	0	0	0	0	0	0	0	0	0	0	0
Control	23	52	101	0	1	0	0	0	0	0	0	0	0	0	0	0	0	0
Control	23	56	102	0	0	0	0	0	0	0	0	0	0	0	0	0	0	0
HighMenthol	23	57	103	0	1	1	0	0	0	0	0	0	0	0	0	0	0	0

## Sheet: MDR_TetA_TetB_Phenotypes
trt	day	eartag	colony	TETsr	MDR	phenotype	tetA	tetB	tetAorB	RnotTetAorB
HighMenthol	0	1	1	1	0	10	0	1	1	0
HighMenthol	0	4	1	1	0	10	0	0	0	1
HighMenthol	0	5	1	0	0	9	0	0	0	0
Control	0	8	1	1	0	10	0	0	0	1
Control	0	10	1	0	0	9	0	0	0	0
Control	0	13	1	0	0	1	0	0	0	0
Control	0	16	1	0	0	9	0	0	0	0
HighMenthol	0	18	1	0	0	9	0	0	0	0
HighMenthol	0	22	1	0	0	9	0	0	0	0
Control	0	24	1	0	0	9	0	0	0	0
Control	0	25	1	1	0	10	0	0	0	1
Control	0	27	1	1	0	10	0	1	1	0
Control	0	29	1	0	0	9	0	0	0	0
HighMenthol	0	31	1	1	0	10	0	1	1	0
Control	0	33	1	1	0	8	1	0	1	0
HighMenthol	0	36	1	1	0	10	0	1	1	0
Control	0	38	1	0	0	9	0	0	0	0
HighMenthol	0	39	1	1	0	3	0	1	1	0
HighMenthol	0	40	1	1	0	10	0	1	1	0
HighMenthol	0	44	1	1	0	10	0	1	1	0
HighMenthol	0	46	1	1	0	10	0	1	1	0
HighMenthol	0	48	1	0	0	9	0	0	0	0
Control	0	51	1	1	0	4	1	0	1	0
Control	0	52	1	1	0	10	0	1	1	0
Control	0	56	1	0	0	9	0	0	0	0
HighMenthol	0	57	1	0	0	9	0	0	0	0
HighMenthol	16	1	1	0	0	9	0	0	0	0
HighMenthol	16	4	1	1	0	12	0	0	0	1
HighMenthol	16	5	1	0	0	1	0	0	0	0
Control	16	8	1	0	0	9	0	0	0	0
Control	16	10	1	1	0	12	1	0	1	0
Control	16	13	1	1	0	10	0	0	0	1
Control	16	16	1	1	0	10	0	0	0	1
HighMenthol	16	22	1	0	0	9	0	0	0	0
Control	16	24	1	0	0	9	0	0	0	0
Control	16	25	1	0	0	9	0	0	0	0
Control	16	27	1	0	0	9	0	0	0	0
Control	16	29	1	0	0	9	0	0	0	0
HighMenthol	16	31	1	0	0	9	0	0	0	0
Control	16	33	1	0	0	9	0	0	0	0
HighMenthol	16	36	1	0	0	9	0	0	0	0
Control	16	38	1	0	0	9	0	0	0	0
HighMenthol	16	39	1	0	0	1	0	0	0	0
HighMenthol	16	40	1	1	0	10	1	0	1	0
HighMenthol	16	44	1	0	0	9	0	0	0	0
HighMenthol	16	46	1	1	0	10	1	0	1	0
HighMenthol	16	48	1	0	0	9	0	0	0	0
Control	16	51	1	1	0	11	1	0	1	0
Control	16	52	1	1	1	13	0	1	1	0
Control	16	56	1	0	0	1	0	0	0	0
HighMenthol	16	57	1	0	0	9	0	0	0	0
HighMenthol	23	1	1	0	0	9	0	0	0	0
HighMenthol	23	4	1	0	0	9	0	0	0	0
HighMenthol	23	5	1	1	0	10	0	0	0	1
Control	23	8	1	0	0	9	1	0	1	0
Control	23	10	1	0	0	9	0	0	0	0
Control	23	13	1	1	0	10	0	0	0	1
Control	23	16	1	0	0	9	0	0	0	0
HighMenthol	23	18	1	0	0	9	0	0	0	0
HighMenthol	23	22	1	1	0	12	0	0	0	1
Control	23	24	1	0	0	9	0	0	0	0
Control	23	25	1	0	0	9	0	0	0	0
Control	23	27	1	0	0	9	0	0	0	0
Control	23	29	1	0	0	9	0	0	0	0
HighMenthol	23	31	1	1	1	13	1	0	1	0
Control	23	33	1	1	1	13	1	0	1	0
HighMenthol	23	36	1	0	0	9	0	0	0	0
Control	23	38	1	0	0	9	0	0	0	0
HighMenthol	23	39	1	1	0	10	0	1	1	0
HighMenthol	23	40	1	0	0	9	0	0	0	0
HighMenthol	23	44	1	1	1	14	1	0	1	0
HighMenthol	23	46	1	1	0	10	0	0	0	1
HighMenthol	23	48	1	1	0	10	0	1	1	0
Control	23	51	1	1	0	10	1	0	1	0
Control	23	52	1	0	0	9	0	0	0	0
Control	23	56	1	0	0	1	0	0	0	0
HighMenthol	23	57	1	1	0	10	1	0	1	0
HighMenthol	30	1	1	1	0	10	0	0	0	1
HighMenthol	30	4	1	1	0	10	0	0	0	1
HighMenthol	30	5	1	1	0	10	0	1	1	0
Control	30	8	1	0	0	9	0	0	0	0
Control	30	10	1	0	0	9	0	0	0	0
Control	30	13	1	1	0	10	0	0	0	1
Control	30	16	1	0	0	9	0	0	0	0
HighMenthol	30	18	1	1	0	12	1	0	1	0
HighMenthol	30	22	1	1	0	12	0	0	0	1
Control	30	24	1	0	0	9	0	0	0	0
Control	30	25	1	0	0	9	0	0	0	0
Control	30	27	1	0	0	9	0	0	0	0
Control	30	29	1	0	0	9	0	0	0	0
HighMenthol	30	31	1	0	0	9	0	0	0	0
Control	30	33	1	1	0	10	0	1	1	0
HighMenthol	30	36	1	1	1	5	0	0	0	1
Control	30	38	1	0	0	9	0	0	0	0
HighMenthol	30	39	1	1	0	3	0	1	1	0
HighMenthol	30	40	1	1	0	10	0	1	1	0
HighMenthol	30	44	1	1	0	10	0	1	1	0
HighMenthol	30	46	1	1	0	10	0	0	0	1
HighMenthol	30	48	1	0	0	9	0	0	0	0
Control	30	51	1	1	0	10	1	0	1	0
Control	30	52	1	0	0	9	0	0	0	0
Control	30	56	1	0	0	9	0	0	0	0
HighMenthol	30	57	1	0	0	9	0	0	0	0
